# Supplementary material for: Local data of heat flux, wall temperature and the void phase along the boiling curve during vertical subcooled flow boiling of refrigerant Novec 649 at a copper wall
Source: Data Brief. 2018 Nov 1;21:1415–29. doi: 10.1016/j.dib.2018.10.138 (PMC6234251; doi:10.1016/j.dib.2018.10.138)
Supplement: Supplementary file 2 — Supplementary material [file mmc2.zip › HeatFlux_G0500_Tsub24_Middle.csv]

Wall Superheat	Kelvin	-10	-9	-8	-7	-6	-5	-4	-3	-2	-1	0	1	2	3	4	5	6	7	8	9	10	11	12	13	14	15	16	17	18	19	20	21	22	23	24	25	26	27	28	29	30	31	32	33	34	35	36	37
Heat Flux	Kilowatt per square meter	20.08	21.5	22.9	24.14	25.21	27.04	28	29.35	30.42	32	33.84	35.5	37.48	38.98	40.89	43.55	46.32	50.99	60.39	73.72	83.09	92.01	101.9	114.3	129.6	147.7	164.7	179.5	191.5	201.6	210.8	219.4	227.7	236.2	244	252.1	259.1	266.8	273.5	279.6	286.1	291.1	295.2	297.9	297.9	291.9	274.9	249.4
[truncated: 38 more columns]
