# Supplementary material for: Local data of heat flux, wall temperature and the void phase along the boiling curve during vertical subcooled flow boiling of refrigerant Novec 649 at a copper wall
Source: Data Brief. 2018 Nov 1;21:1415–29. doi: 10.1016/j.dib.2018.10.138 (PMC6234251; doi:10.1016/j.dib.2018.10.138)
Supplement: Supplementary file 3 — Supplementary material [file mmc3.zip]

Archive with 54 entries (54 files):
- VoidProfiles_FDFB_G0500_Tsub24_Lower.csv
- VoidProfiles_FDFB_G2000_Tsub24_Upper.csv
- VoidProfiles_FDFB_G2000_Tsub13_Upper.csv
- VoidProfiles_FDFB_G1000_Tsub13_Lower.csv
- VoidProfiles_FDFB_G1000_Tsub24_Upper.csv
- VoidProfiles_FDFB_G1000_Tsub24_Middle.csv
- VoidProfiles_FDFB_G2000_Tsub13_Lower.csv
- VoidProfiles_FDFB_G1000_Tsub24_Lower.csv
- VoidProfiles_FDB_G0500_Tsub24_Upper.csv
- VoidProfiles_CHF_G0500_Tsub24_Upper.csv
- VoidProfiles_CHF_G0500_Tsub24_Middle.csv
- VoidProfiles_CHF_G0500_Tsub13_Middle.csv
- VoidProfiles_FDB_G0500_Tsub13_Upper.csv
- VoidProfiles_FDB_G0500_Tsub13_Middle.csv
- VoidProfiles_CHF_G0500_Tsub13_Upper.csv
- VoidProfiles_FDB_G0500_Tsub24_Middle.csv
- VoidProfiles_CHF_G1000_Tsub13_Upper.csv
- VoidProfiles_CHF_G0500_Tsub24_Lower.csv
- VoidProfiles_FDB_G1000_Tsub13_Middle.csv
- VoidProfiles_FDFB_G0500_Tsub13_Upper.csv
- VoidProfiles_FDB_G1000_Tsub13_Upper.csv
- VoidProfiles_CHF_G0500_Tsub13_Lower.csv
- VoidProfiles_CHF_G1000_Tsub13_Middle.csv
- VoidProfiles_FDB_G0500_Tsub13_Lower.csv
- VoidProfiles_FDB_G0500_Tsub24_Lower.csv
- VoidProfiles_FDB_G1000_Tsub13_Lower.csv
- VoidProfiles_FDB_G2000_Tsub24_Middle.csv
- VoidProfiles_FDB_G2000_Tsub24_Upper.csv
- VoidProfiles_CHF_G2000_Tsub24_Upper.csv
- VoidProfiles_CHF_G1000_Tsub13_Lower.csv
- VoidProfiles_FDFB_G0500_Tsub13_Middle.csv
- VoidProfiles_CHF_G2000_Tsub24_Middle.csv
- VoidProfiles_FDB_G2000_Tsub13_Upper.csv
- VoidProfiles_FDB_G2000_Tsub13_Middle.csv
- VoidProfiles_CHF_G2000_Tsub13_Middle.csv
- VoidProfiles_CHF_G2000_Tsub13_Upper.csv
- VoidProfiles_FDB_G1000_Tsub24_Middle.csv
- VoidProfiles_FDFB_G0500_Tsub24_Upper.csv
- VoidProfiles_FDFB_G1000_Tsub13_Upper.csv
- VoidProfiles_CHF_G1000_Tsub24_Middle.csv
- VoidProfiles_FDFB_G0500_Tsub24_Middle.csv
- VoidProfiles_FDB_G2000_Tsub24_Lower.csv
- VoidProfiles_FDB_G1000_Tsub24_Upper.csv
- VoidProfiles_FDB_G2000_Tsub13_Lower.csv
- VoidProfiles_FDFB_G2000_Tsub24_Middle.csv
- VoidProfiles_CHF_G1000_Tsub24_Upper.csv
- VoidProfiles_CHF_G2000_Tsub13_Lower.csv
- VoidProfiles_CHF_G2000_Tsub24_Lower.csv
- VoidProfiles_FDFB_G1000_Tsub13_Middle.csv
- VoidProfiles_FDFB_G2000_Tsub24_Lower.csv
- VoidProfiles_FDB_G1000_Tsub24_Lower.csv
- VoidProfiles_CHF_G1000_Tsub24_Lower.csv
- VoidProfiles_FDFB_G2000_Tsub13_Middle.csv
- VoidProfiles_FDFB_G0500_Tsub13_Lower.csv
