# Supplementary material for: Local data of heat flux, wall temperature and the void phase along the boiling curve during vertical subcooled flow boiling of refrigerant Novec 649 at a copper wall
Source: Data Brief. 2018 Nov 1;21:1415–29. doi: 10.1016/j.dib.2018.10.138 (PMC6234251; doi:10.1016/j.dib.2018.10.138)
Supplement: Supplementary file 3 — Supplementary material [file mmc3.zip › VoidProfiles_FDFB_G0500_Tsub24_Lower.csv]

Wall Distance	Micrometer	83.4	98	140.6	200.3	251.4	310.8	347	391	440.6	492	597	696.8	795	894.5	1011	1500	2020	2500	2992	3530	4000	4507	5004	6030	7000	8012	9006	10060	11020	11970
Void Fraction	[-]	0.2238	0.2182	0.1252	0.09851	0.03364	0.0133	0.001656	0.001756	0.001811	0.0003222	0	0	0	0	0	0	0	0	0	0	0	0	0	0	0	0	0	0	0	0
Detection Frequency	Hertz	140	130.7	98	73.33	53.33	24	4	7.333	5.333	1.333	0	0	0	0	0	0	0	0	0	0	0	0	0	0	0	0	0	0	0	0
Ligament Size	Millimeter	0.9025	1.057	0.802	0.8221	0.3297	0.2601	NaN	0.1019	0.2597	NaN	NaN	NaN	NaN	NaN	NaN	NaN	NaN	NaN	NaN	NaN	NaN	NaN	NaN	NaN	NaN	NaN	NaN	NaN	NaN	NaN
Ligament Velocity	Meters per second	0.555	0.6249	0.5979	0.5891	0.486	0.4977	0.4069	0.3763	0.6693	0.3437	NaN	NaN	NaN	NaN	NaN	NaN	NaN	NaN	NaN	NaN	NaN	NaN	NaN	NaN	NaN	NaN	NaN	NaN	NaN	NaN
