# Supplementary material for: Local data of heat flux, wall temperature and the void phase along the boiling curve during vertical subcooled flow boiling of refrigerant Novec 649 at a copper wall
Source: Data Brief. 2018 Nov 1;21:1415–29. doi: 10.1016/j.dib.2018.10.138 (PMC6234251; doi:10.1016/j.dib.2018.10.138)
Supplement: Supplementary file 3 — Supplementary material [file mmc3.zip › VoidProfiles_FDFB_G2000_Tsub24_Upper.csv]

Wall Distance	Micrometer	47	85	140	203	256	303	352	408	432	505	608	688	814	913	999	1503	2007	2514	3029	3471	4018	4486	4971	6034	7051	8051	9049
Void Fraction	[-]	0.29	0.2699	0.2067	0.1818	0.1527	0.1217	0.06966	0.05599	0.06453	0.04468	0.03451	0.01852	0.002944	0.004178	0.0007889	7.778e-05	0	0	0.0004222	0	0	0	0	0	0	0	0
Detection Frequency	Hertz	180	182	148.7	145.3	128	110	71.33	62.67	63.33	52	43.33	24	6	7.333	2	1.333	0	0	1.333	0	0	0	0	0	0	0	0
Ligament Size	Millimeter	3.772	6.314	3.024	3.196	2.605	2.008	1.933	1.844	2.03	1.579	1.46	1.62	1.221	1.268	1.122	NaN	NaN	NaN	NaN	NaN	NaN	NaN	NaN	NaN	NaN	NaN	NaN
Ligament Velocity	Meters per second	2.292	4.138	2.123	2.477	2.123	1.769	1.887	2.005	1.921	1.769	1.769	2.005	2.78	2.098	4.154	NaN	NaN	NaN	1.095	NaN	NaN	NaN	NaN	NaN	NaN	NaN	NaN
