# Supplementary material for: Local data of heat flux, wall temperature and the void phase along the boiling curve during vertical subcooled flow boiling of refrigerant Novec 649 at a copper wall
Source: Data Brief. 2018 Nov 1;21:1415–29. doi: 10.1016/j.dib.2018.10.138 (PMC6234251; doi:10.1016/j.dib.2018.10.138)
Supplement: Supplementary file 3 — Supplementary material [file mmc3.zip › VoidProfiles_FDFB_G1000_Tsub24_Middle.csv]

Wall Distance	Micrometer	59	111	139	214	265	296	362	404	465	497	585	695	797	896	1017	1482	1987	2493	2982	3484	4021	4475	5039	5955	6952
Void Fraction	[-]	0.3619	0.3018	0.2672	0.2646	0.09206	0.1021	0.06143	0.03568	0.02763	0.02147	0.01274	0.0001889	1.111e-05	0	0	0	0	0	0	0	0	0	0	0	0
Detection Frequency	Hertz	137.3	121.3	115.3	112.7	71.33	70	49.33	28.67	31.33	24	13.33	1.333	0.6667	0	0	0	0	0	0	0	0	0	0	0	0
Ligament Size	Millimeter	2.064	2.037	1.877	1.867	0.9927	1.231	0.9936	1.069	0.7325	0.7063	0.8303	NaN	NaN	NaN	NaN	NaN	NaN	NaN	NaN	NaN	NaN	NaN	NaN	NaN	NaN
Ligament Velocity	Meters per second	0.7704	0.8112	0.7924	0.7892	0.7516	0.8183	0.7736	0.8331	0.798	0.7542	0.7573	0.2446	NaN	NaN	NaN	NaN	NaN	NaN	NaN	NaN	NaN	NaN	NaN	NaN	NaN
