# Supplementary material for: Local data of heat flux, wall temperature and the void phase along the boiling curve during vertical subcooled flow boiling of refrigerant Novec 649 at a copper wall
Source: Data Brief. 2018 Nov 1;21:1415–29. doi: 10.1016/j.dib.2018.10.138 (PMC6234251; doi:10.1016/j.dib.2018.10.138)
Supplement: Supplementary file 3 — Supplementary material [file mmc3.zip › VoidProfiles_FDFB_G1000_Tsub24_Lower.csv]

Wall Distance	Micrometer	62	102	154	205	248	293	359	396	449	486	598	689	790	913	991	1505	2020	2491	2980	3509	3997	4506	4985	5995	7046
Void Fraction	[-]	0.05746	0.02596	0.01431	0.0041	0.0007667	0.0002222	0	0	0	0	0	0	0	0	0	0	0	0	0	0	0	1.111e-05	0	0	0
Detection Frequency	Hertz	99.33	62	34	18.67	4	1.333	0	0	0	0	0	0	0	0	0	0	0	0	0	0	0	0.6667	0	0	0
Ligament Size	Millimeter	0.3765	0.2664	0.2656	0.1653	0.1244	NaN	NaN	NaN	NaN	NaN	NaN	NaN	NaN	NaN	NaN	NaN	NaN	NaN	NaN	NaN	NaN	NaN	NaN	NaN	NaN
Ligament Velocity	Meters per second	0.6189	0.5869	0.5955	0.616	0.4337	0.2155	NaN	NaN	NaN	NaN	NaN	NaN	NaN	NaN	NaN	NaN	NaN	NaN	NaN	NaN	NaN	NaN	NaN	NaN	NaN
