# Supplementary material for: Local data of heat flux, wall temperature and the void phase along the boiling curve during vertical subcooled flow boiling of refrigerant Novec 649 at a copper wall
Source: Data Brief. 2018 Nov 1;21:1415–29. doi: 10.1016/j.dib.2018.10.138 (PMC6234251; doi:10.1016/j.dib.2018.10.138)
Supplement: Supplementary file 3 — Supplementary material [file mmc3.zip › VoidProfiles_FDB_G0500_Tsub24_Upper.csv]

Wall Distance	Micrometer	78	103.6	141	192.5	260.7	311	360	411.5	445.7	511	604.7	695	804	899	1008	1516	2008	2530	3004	3500	4004	4526	5007	6000	7024	8000	9012	10040	11020	12010
Void Fraction	[-]	0.2921	0.4079	0.4072	0.4414	0.387	0.4304	0.3998	0.4136	0.4058	0.4308	0.3998	0.4177	0.352	0.406	0.3649	0.3621	0.2929	0.2517	0.1953	0.1835	0.1126	0.1195	0.08171	0.08817	0.04258	0.0325	0.04271	0.03421	0.01418	0.02313
Detection Frequency	Hertz	1675	667.3	492	444	368.7	326	312.7	314	281.3	265.3	256	265.3	224.7	268	233.3	188	141.3	118.7	111.3	95.33	65.33	53.33	39.33	42.67	22.67	21.33	21.33	18	7.333	14
Ligament Size	Millimeter	0.004259	0.279	0.4226	0.5696	0.5492	0.7736	0.7844	0.812	0.8554	1.061	1.134	1.07	1.118	1.252	1.542	1.755	1.83	1.974	1.587	1.902	1.61	1.773	1.572	1.565	1.433	1.02	1.626	1.71	NaN	0.924
Ligament Velocity	Meters per second	0.02036	0.4279	0.4844	0.5493	0.5062	0.5712	0.6012	0.6012	0.5805	0.6405	0.7097	0.6651	0.6929	0.8165	0.9649	0.8845	0.8618	0.9113	0.8886	0.9435	0.9601	0.7518	0.7607	0.7607	0.7518	0.6634	0.8003	0.8271	0.03617	0.5758
