# Supplementary material for: Local data of heat flux, wall temperature and the void phase along the boiling curve during vertical subcooled flow boiling of refrigerant Novec 649 at a copper wall
Source: Data Brief. 2018 Nov 1;21:1415–29. doi: 10.1016/j.dib.2018.10.138 (PMC6234251; doi:10.1016/j.dib.2018.10.138)
Supplement: Supplementary file 3 — Supplementary material [file mmc3.zip › VoidProfiles_CHF_G0500_Tsub24_Middle.csv]

Wall Distance	Micrometer	66	94.3	145.6	190.2	245.4	304.5	353	397	450	499	606	699.8	807	903.7	1008	1508	2008	2508	2989	3530	4023	4500	5004	6000	7014	8018	9000	10050	11000	12000
Void Fraction	[-]	0.6889	0.5311	0.5638	0.5816	0.5743	0.5787	0.5708	0.5748	0.5269	0.5656	0.5625	0.5038	0.4838	0.511	0.4664	0.4255	0.3199	0.2465	0.2237	0.13	0.1016	0.06789	0.04597	0.03171	0.02026	0.01103	0.0188	0.003167	0.003556	0.0025
Detection Frequency	Hertz	1772	666.7	510	399.3	322.7	321.3	290.7	276	283.3	267.3	282	252	231.3	253.3	233.3	202	154	121.3	110.7	65.33	55.33	34.67	20.67	17.33	12	6	12.67	2	2.667	0.6667
Ligament Size	Millimeter	0.2232	0.485	0.7877	0.8994	1.191	1.23	1.402	1.417	1.307	1.561	1.486	1.542	1.606	1.659	1.567	1.69	1.676	1.587	1.571	1.402	1.321	1.234	1.304	1.306	1.035	NaN	0.9047	NaN	NaN	NaN
Ligament Velocity	Meters per second	0.5272	0.5824	0.686	0.6035	0.6429	0.6697	0.7023	0.6697	0.684	0.7191	0.7329	0.7573	0.7542	0.8112	0.7704	0.7924	0.7892	0.7704	0.7516	0.6906	0.7166	0.6075	0.5924	0.684	0.5924	0.3621	0.5264	0.3509	0.4749	0.2135
