# Supplementary material for: Local data of heat flux, wall temperature and the void phase along the boiling curve during vertical subcooled flow boiling of refrigerant Novec 649 at a copper wall
Source: Data Brief. 2018 Nov 1;21:1415–29. doi: 10.1016/j.dib.2018.10.138 (PMC6234251; doi:10.1016/j.dib.2018.10.138)
Supplement: Supplementary file 3 — Supplementary material [file mmc3.zip › VoidProfiles_FDB_G0500_Tsub13_Upper.csv]

Wall Distance	Micrometer	42	102	142	196	254	298	344	401	440	492	603	698	801	908	998	1482	1996	2521	3022	3496	3989	4508	4981	5508	6008	6500	7005	7510	8010	9000
Void Fraction	[-]	0.3979	0.5503	0.579	0.5152	0.5356	0.5484	0.5434	0.5538	0.5507	0.5228	0.5275	0.4848	0.5194	0.4881	0.4624	0.4353	0.3998	0.3714	0.2728	0.3069	0.2595	0.2027	0.1905	0.1425	0.1352	0.09828	0.08287	0.03218	0.02588	0.01503
Detection Frequency	Hertz	1210	750.7	658.7	599.3	522.7	476	406	397.3	387.3	373.3	364.7	316	340.7	339.3	311.3	287.3	271.3	272.7	178.7	214	190.7	138	144.7	90.67	78.67	53.33	46	24	14.67	13.33
Ligament Size	Millimeter	0.4795	0.4372	0.7459	0.7421	0.9386	1.118	1.335	1.311	1.267	1.307	1.45	1.73	1.782	1.52	1.781	1.648	1.658	1.725	1.855	1.673	1.487	1.737	1.439	1.685	1.659	1.516	1.732	1.007	1.254	0.8393
Ligament Velocity	Meters per second	1.198	0.5712	0.8165	0.8297	0.8886	0.9435	0.9703	0.9154	0.8618	0.9113	0.9798	1.108	1.14	1.029	1.157	1.061	1.101	1.228	1.189	1.14	1.061	1.14	1.069	1.029	0.9381	0.8003	0.8618	0.7161	0.702	0.6665
