# Supplementary material for: Local data of heat flux, wall temperature and the void phase along the boiling curve during vertical subcooled flow boiling of refrigerant Novec 649 at a copper wall
Source: Data Brief. 2018 Nov 1;21:1415–29. doi: 10.1016/j.dib.2018.10.138 (PMC6234251; doi:10.1016/j.dib.2018.10.138)
Supplement: Supplementary file 3 — Supplementary material [file mmc3.zip › VoidProfiles_FDB_G0500_Tsub24_Middle.csv]

Wall Distance	Micrometer	66	94.3	145.6	190.2	245.4	304.5	353	397	450	499	606	699.8	807	903.7	1008	1508	2008	2508	2989	3530	4023	4500	5004	6000	7014	8018	9000	10050	11000	12000
Void Fraction	[-]	0.6017	0.5055	0.584	0.5632	0.5396	0.5346	0.5205	0.5443	0.5101	0.5135	0.5281	0.5284	0.5004	0.5011	0.4841	0.4381	0.3072	0.2394	0.1916	0.1502	0.0745	0.03556	0.03369	0.01838	0.009189	0.004011	0.0031	0	0	0
Detection Frequency	Hertz	1509	762.7	718	608	454.7	390	350.7	330.7	354	281.3	302	286.7	266	248.7	234	198	152.7	98	83.33	69.33	32	21.33	17.33	8	7.333	2	3.333	0	0	0
Ligament Size	Millimeter	0.05495	0.2779	0.4306	0.4365	0.6177	0.727	0.8252	0.9092	0.8542	1.15	1.126	1.259	1.312	1.506	1.441	1.712	1.59	1.841	1.725	1.524	1.553	1.148	1.146	1.107	0.8245	1.52	NaN	NaN	NaN	NaN
Ligament Velocity	Meters per second	0.1274	0.3972	0.5097	0.456	0.4997	0.5187	0.5432	0.541	0.5837	0.6161	0.6304	0.6718	0.684	0.7329	0.684	0.7516	0.7704	0.7354	0.741	0.684	0.6623	0.6192	0.6049	0.4862	0.5065	0.7449	0.3609	NaN	NaN	NaN
