# Supplementary material for: Local data of heat flux, wall temperature and the void phase along the boiling curve during vertical subcooled flow boiling of refrigerant Novec 649 at a copper wall
Source: Data Brief. 2018 Nov 1;21:1415–29. doi: 10.1016/j.dib.2018.10.138 (PMC6234251; doi:10.1016/j.dib.2018.10.138)
Supplement: Supplementary file 3 — Supplementary material [file mmc3.zip › VoidProfiles_FDB_G1000_Tsub13_Upper.csv]

Wall Distance	Micrometer	68	117	131	185	254	307	353	395	450	492	583	704	786	916	1017	1246	1481	2013	2523	2994	3513	3977	4530	4995	6006	6976	8007	9951	10980
Void Fraction	[-]	0.5748	0.586	0.5502	0.6044	0.5548	0.5663	0.5413	0.5681	0.5664	0.5072	0.5095	0.4823	0.5253	0.4922	0.4874	0.4593	0.4233	0.4157	0.3673	0.3442	0.2991	0.2465	0.2599	0.1562	0.1311	0.05789	0.09089	0.05331	0.0007444
Detection Frequency	Hertz	852	756	668.7	596.7	556	500	470.7	460.7	469.3	446	439.3	406	414	419.3	408	362	348.7	359.3	276	269.3	235.3	195.3	216.7	119.3	85.33	42	54.67	34.67	2
Ligament Size	Millimeter	0.4488	0.6592	0.6523	0.9821	1.137	1.27	1.186	1.497	1.472	1.437	1.585	1.616	1.971	1.54	1.635	1.994	1.736	1.902	1.981	2.1	1.976	1.974	1.886	1.888	1.861	1.554	1.95	1.71	NaN
Ligament Velocity	Meters per second	0.6371	0.8124	0.7607	0.9381	1.101	1.069	0.9971	1.179	1.179	1.228	1.327	1.327	1.516	1.278	1.327	1.516	1.39	1.601	1.453	1.601	1.516	1.516	1.516	1.39	1.189	1.101	1.14	1.069	NaN
