# Supplementary material for: Local data of heat flux, wall temperature and the void phase along the boiling curve during vertical subcooled flow boiling of refrigerant Novec 649 at a copper wall
Source: Data Brief. 2018 Nov 1;21:1415–29. doi: 10.1016/j.dib.2018.10.138 (PMC6234251; doi:10.1016/j.dib.2018.10.138)
Supplement: Supplementary file 3 — Supplementary material [file mmc3.zip › VoidProfiles_FDB_G0500_Tsub13_Lower.csv]

Wall Distance	Micrometer	47	92	145	192	240	312	347	390	442	493	593	701	787	904	1004	1508	1996	2519	3004	3489	3992	4511	4989	5496	6000	6485	7000	7505	8010	9018
Void Fraction	[-]	0.6299	0.6439	0.6343	0.6116	0.608	0.6382	0.5947	0.6091	0.6345	0.6359	0.6101	0.6009	0.5754	0.5769	0.5733	0.5363	0.3661	0.2989	0.151	0.1236	0.1189	0.04928	0.02987	0.003711	0	0	0	0	0	0
Detection Frequency	Hertz	1282	911.3	656.7	520	459.3	388.7	363.3	341.3	317.3	278	270	255.3	228.7	233.3	224.7	186.7	140	122	62.67	56.67	37.33	19.33	13.33	2.667	0	0	0	0	0	0
Ligament Size	Millimeter	0.1724	0.4005	0.6216	0.7498	0.8598	1.044	1.092	1.213	1.357	1.568	1.61	1.675	1.785	1.776	1.966	2.156	1.904	1.895	1.543	1.472	2.1	2.067	1.274	NaN	NaN	NaN	NaN	NaN	NaN	NaN
Ligament Velocity	Meters per second	0.3257	0.54	0.6222	0.6204	0.6355	0.6239	0.6473	0.6657	0.6632	0.6764	0.7015	0.7015	0.7015	0.7031	0.7614	0.7445	0.7164	0.7614	0.6424	0.6657	0.6341	0.7849	0.4828	0.238	NaN	NaN	NaN	NaN	NaN	NaN
