# Supplementary material for: Local data of heat flux, wall temperature and the void phase along the boiling curve during vertical subcooled flow boiling of refrigerant Novec 649 at a copper wall
Source: Data Brief. 2018 Nov 1;21:1415–29. doi: 10.1016/j.dib.2018.10.138 (PMC6234251; doi:10.1016/j.dib.2018.10.138)
Supplement: Supplementary file 3 — Supplementary material [file mmc3.zip › VoidProfiles_FDB_G1000_Tsub13_Lower.csv]

Wall Distance	Micrometer	61	98	134	203	265	303	359	400	449	500	585	693	795	895	986	1366	1477	2006	2485	2996	3522	4015	4537	4996	6018	6993	8010	10070	11030
Void Fraction	[-]	0.5786	0.5818	0.7134	0.7418	0.6817	0.6679	0.6638	0.664	0.666	0.6424	0.5894	0.5746	0.5983	0.5815	0.5567	0.423	0.372	0.2836	0.1348	0.1073	0.03557	0.007589	0.03562	0	0	0	0	0	0
Detection Frequency	Hertz	936.7	750	842	656.7	580.7	552.7	497.3	434.7	416.7	444.7	352.7	346	329.3	312.7	302	256	236.7	179.3	90	74.67	24	6.667	19.33	0	0	0	0	0	0
Ligament Size	Millimeter	0.1769	0.3725	0.4901	0.732	0.797	0.8191	0.9765	1.223	1.259	1.187	1.399	1.427	1.667	1.728	1.689	1.637	1.552	1.525	1.383	1.425	1.363	0.8959	1.868	NaN	NaN	NaN	NaN	NaN	NaN
Ligament Velocity	Meters per second	0.2713	0.4604	0.5599	0.6268	0.6594	0.6594	0.7101	0.7858	0.7708	0.8029	0.82	0.8395	0.9011	0.9011	0.9011	0.9724	0.9724	0.9462	0.9011	0.9724	0.9079	0.8391	0.8515	NaN	NaN	NaN	NaN	NaN	NaN
