# Supplementary material for: Local data of heat flux, wall temperature and the void phase along the boiling curve during vertical subcooled flow boiling of refrigerant Novec 649 at a copper wall
Source: Data Brief. 2018 Nov 1;21:1415–29. doi: 10.1016/j.dib.2018.10.138 (PMC6234251; doi:10.1016/j.dib.2018.10.138)
Supplement: Supplementary file 3 — Supplementary material [file mmc3.zip › VoidProfiles_FDB_G2000_Tsub24_Upper.csv]

Wall Distance	Micrometer	47	85	140	203	256	303	352	408	432	505	608	688	814	913	999	1503	2007	2514	3029	3471	4018	4486	4971	6034	7051	8051	9049
Void Fraction	[-]	0.5019	0.5336	0.5154	0.4744	0.4928	0.4649	0.4984	0.4341	0.4571	0.4664	0.4345	0.3778	0.3878	0.3718	0.3441	0.3317	0.2505	0.2446	0.1785	0.1582	0.08987	0.09954	0.06263	0.01827	0.01381	0.01493	0.002322
Detection Frequency	Hertz	930.7	737.3	734	591.3	599.3	513.3	468	448	486	453.3	429.3	402.7	402.7	415.3	379.3	340	290	240.7	214	176	123.3	109.3	78.67	27.33	28	24	4.667
Ligament Size	Millimeter	0.3854	0.5026	0.5565	0.7003	0.7571	0.9676	1.532	1.336	1.076	1.247	1.296	1.196	1.511	1.407	1.307	1.533	1.359	1.59	1.305	1.493	1.219	1.5	1.309	1.18	0.9014	1.044	NaN
Ligament Velocity	Meters per second	0.6685	0.6632	0.7581	0.8391	0.8845	1.029	1.39	1.327	1.101	1.179	1.228	1.228	1.516	1.516	1.39	1.516	1.516	1.516	1.516	1.601	1.601	1.601	1.601	1.685	1.685	1.622	0.8844
