# Supplementary material for: Local data of heat flux, wall temperature and the void phase along the boiling curve during vertical subcooled flow boiling of refrigerant Novec 649 at a copper wall
Source: Data Brief. 2018 Nov 1;21:1415–29. doi: 10.1016/j.dib.2018.10.138 (PMC6234251; doi:10.1016/j.dib.2018.10.138)
Supplement: Supplementary file 3 — Supplementary material [file mmc3.zip › VoidProfiles_FDFB_G0500_Tsub13_Middle.csv]

Wall Distance	Micrometer	49	98	147	195	262	307	357	401	437	490	602	700	795	910	999	1485	2018	2521	3004	3496	4011	4504	5015	5507	6004	6493	7014	7526	7986	9000
Void Fraction	[-]	0.5654	0.5615	0.4945	0.4427	0.4069	0.3865	0.3239	0.2996	0.2446	0.2716	0.1757	0.1459	0.1158	0.09392	0.08912	0.009533	0.001011	0.0007667	0.0005222	0	0	0.0004333	0	0	0	0	0	0	0	0
Detection Frequency	Hertz	121.3	115.3	131.3	106.7	108	116	98.67	86	78.67	83.33	68.67	56	45.33	38.67	36.67	6	2.667	1.333	0.6667	0	0	1.333	0	0	0	0	0	0	0	0
Ligament Size	Millimeter	4.298	4.076	2.961	3.141	2.788	2.433	2.338	2.603	2.305	2.345	1.908	1.661	1.778	1.41	1.528	0.8654	0.213	NaN	NaN	NaN	NaN	NaN	NaN	NaN	NaN	NaN	NaN	NaN	NaN	NaN
Ligament Velocity	Meters per second	0.9068	0.8143	0.7704	0.7516	0.7329	0.7166	0.7003	0.741	0.7354	0.7166	0.7354	0.6429	0.6923	0.5747	0.6092	0.5305	0.1798	0.3286	0.1366	NaN	NaN	0.1313	NaN	NaN	NaN	NaN	NaN	NaN	NaN	NaN
