# Supplementary material for: Local data of heat flux, wall temperature and the void phase along the boiling curve during vertical subcooled flow boiling of refrigerant Novec 649 at a copper wall
Source: Data Brief. 2018 Nov 1;21:1415–29. doi: 10.1016/j.dib.2018.10.138 (PMC6234251; doi:10.1016/j.dib.2018.10.138)
Supplement: Supplementary file 3 — Supplementary material [file mmc3.zip › VoidProfiles_FDB_G2000_Tsub13_Upper.csv]

Wall Distance	Micrometer	55	105	154	213	238	294	364	395	463	509	615	689	808	916	1005	1525	2002	2510	2976	3493	4024	5047	6047	6953	8066	9042
Void Fraction	[-]	0.5822	0.6007	0.6333	0.6078	0.5681	0.6281	0.5826	0.6019	0.5899	0.5983	0.5824	0.5559	0.5597	0.5451	0.5377	0.4721	0.4674	0.4399	0.3743	0.3564	0.2764	0.2144	0.1278	0.06047	0.03208	0.02006
Detection Frequency	Hertz	865.3	742.7	708.7	632.7	590	564.7	565.3	579.3	609.3	568	515.3	570.7	524	536.7	525.3	495.3	474.7	438	354.7	349.3	274.7	214.7	113.3	74.67	30.67	24
Ligament Size	Millimeter	0.7689	0.9071	1.23	1.32	1.393	1.94	1.618	1.818	1.778	2.312	2.481	1.784	2.341	1.859	2.248	2.095	2.167	2.203	2.292	2.242	2.205	2.348	2.457	1.804	2.042	1.462
Ligament Velocity	Meters per second	1.077	1.077	1.327	1.327	1.39	1.685	1.516	1.685	1.769	2.123	2.123	1.769	2.123	1.769	2.123	2.123	2.123	2.123	2.123	2.123	2.123	2.3	2.123	2.123	1.887	2.005
