# Supplementary material for: Local data of heat flux, wall temperature and the void phase along the boiling curve during vertical subcooled flow boiling of refrigerant Novec 649 at a copper wall
Source: Data Brief. 2018 Nov 1;21:1415–29. doi: 10.1016/j.dib.2018.10.138 (PMC6234251; doi:10.1016/j.dib.2018.10.138)
Supplement: Supplementary file 3 — Supplementary material [file mmc3.zip › VoidProfiles_FDB_G2000_Tsub13_Middle.csv]

Wall Distance	Micrometer	68	105	161	212	254	310	357	418	445	496	603	706	804	885	1025	1521	1977	2508	2976	3490	4015	4996	5953	7054	7962	8962
Void Fraction	[-]	0.6802	0.6627	0.6953	0.6603	0.6622	0.6427	0.6299	0.6215	0.6258	0.6296	0.6472	0.6279	0.5729	0.5427	0.5452	0.5227	0.4723	0.3882	0.3521	0.2385	0.2039	0.07206	0.02181	0.02979	0.003656	0.0004444
Detection Frequency	Hertz	959.3	952.7	762.7	693.3	654	642	620	635.3	624.7	597.3	622	574	545.3	554	546.7	452.7	446	374	328.7	223.3	199.3	68.67	20	20	2	1.333
Ligament Size	Millimeter	0.5718	0.5639	1.008	0.9199	0.9761	1.139	1.158	1.162	1.183	1.24	1.324	1.445	1.392	1.156	1.324	1.672	1.463	1.441	1.553	1.486	1.554	1.514	1.451	1.964	NaN	NaN
Ligament Velocity	Meters per second	0.7704	0.7704	1.064	0.9327	0.9327	1.102	1.102	1.14	1.14	1.14	1.235	1.282	1.282	1.14	1.282	1.405	1.344	1.344	1.405	1.344	1.466	1.344	1.296	1.282	1.71	0.4273
