# Supplementary material for: Local data of heat flux, wall temperature and the void phase along the boiling curve during vertical subcooled flow boiling of refrigerant Novec 649 at a copper wall
Source: Data Brief. 2018 Nov 1;21:1415–29. doi: 10.1016/j.dib.2018.10.138 (PMC6234251; doi:10.1016/j.dib.2018.10.138)
Supplement: Supplementary file 3 — Supplementary material [file mmc3.zip › VoidProfiles_FDB_G1000_Tsub24_Upper.csv]

Wall Distance	Micrometer	44	106	152	197	267	316	369	414	466	493	604	698	814	901	999	1409	1994	2491	2991	3488	4024	4524	5032	6009	6957
Void Fraction	[-]	0.4328	0.4277	0.4627	0.4754	0.4685	0.4749	0.4544	0.4681	0.446	0.4721	0.438	0.4265	0.4379	0.4081	0.4176	0.4062	0.351	0.2968	0.2338	0.1803	0.1293	0.09631	0.04713	0.02699	0.01581
Detection Frequency	Hertz	998	683.3	536	462.7	428	400.7	384.7	372	340	362	348	301.3	318	300.7	310	256	198	176.7	138.7	119.3	72.67	61.33	32.67	17.33	9.333
Ligament Size	Millimeter	0.1895	0.3544	0.5633	1.028	1.131	1.351	1.394	1.48	1.501	1.536	1.543	1.764	1.665	1.709	1.639	2.072	2.33	2.318	2.283	1.972	2.237	1.915	1.51	1.698	2.08
Ligament Velocity	Meters per second	0.4046	0.5374	0.629	0.9649	1.002	1.101	1.14	1.14	1.101	1.14	1.179	1.228	1.179	1.228	1.179	1.278	1.278	1.341	1.327	1.278	1.228	1.189	1.002	1.108	1.101
