# Supplementary material for: Local data of heat flux, wall temperature and the void phase along the boiling curve during vertical subcooled flow boiling of refrigerant Novec 649 at a copper wall
Source: Data Brief. 2018 Nov 1;21:1415–29. doi: 10.1016/j.dib.2018.10.138 (PMC6234251; doi:10.1016/j.dib.2018.10.138)
Supplement: Supplementary file 3 — Supplementary material [file mmc3.zip › VoidProfiles_FDB_G2000_Tsub13_Lower.csv]

Wall Distance	Micrometer	49	105	161	190	257	295	360	391	460	489	619	694	783	897	1021	1493	2024	2517	2982	3514	4022	5045	5990	6952	8050	9010
Void Fraction	[-]	0.3688	0.6496	0.5967	0.5864	0.5848	0.5726	0.5272	0.569	0.5179	0.5166	0.5205	0.4968	0.485	0.3731	0.3969	0.3023	0.157	0.1185	0.05723	0.01718	0.004889	0.0005	0	0	0	0
Detection Frequency	Hertz	1040	768	761.3	716	569.3	508.7	570.7	590.7	586.7	516.7	508	456.7	464	404.7	374.7	311.3	198.7	133.3	75.33	22.67	8	1.333	0	0	0	0
Ligament Size	Millimeter	0.3987	0.6711	0.5809	1.024	1.253	1.128	0.8852	1.119	0.9679	1.005	1.224	1.341	1.327	1.307	1.492	1.281	1.121	1.237	1.035	1.196	1.658	NaN	NaN	NaN	NaN	NaN
Ligament Velocity	Meters per second	0.9999	0.7633	0.7101	1.194	1.176	0.9724	0.9236	1.124	1.056	0.9724	1.155	1.193	1.23	1.365	1.365	1.276	1.367	1.367	1.321	1.424	NaN	0.4553	NaN	NaN	NaN	NaN
