# Supplementary material for: Local data of heat flux, wall temperature and the void phase along the boiling curve during vertical subcooled flow boiling of refrigerant Novec 649 at a copper wall
Source: Data Brief. 2018 Nov 1;21:1415–29. doi: 10.1016/j.dib.2018.10.138 (PMC6234251; doi:10.1016/j.dib.2018.10.138)
Supplement: Supplementary file 3 — Supplementary material [file mmc3.zip › VoidProfiles_FDFB_G2000_Tsub24_Middle.csv]

Wall Distance	Micrometer	30	97	166	185	251	281	342	399	458	486	614	683	792	896	990	1529	2025	2479	3025	3529	3986	4496	5036	6013	7032	7959	9062
Void Fraction	[-]	0.1933	0.1637	0.07671	0.0596	0.03334	0.03311	0.01483	0.009333	0.007733	0.008522	0.001511	0.001944	0.0005556	0.0003111	0.0001333	0.0002889	0	0	7.778e-05	7.778e-05	0	0	0	0	0	0	0
Detection Frequency	Hertz	199.3	186.7	94.67	87.33	58.67	57.33	32.67	26.67	17.33	20	5.333	3.333	2	1.333	1.333	1.333	0	0	0.6667	0.6667	0	0	0	0	0	0	0
Ligament Size	Millimeter	1	1.124	0.8611	0.7233	0.5823	0.676	0.5036	0.4176	0.4724	0.4855	0.3899	NaN	0.4367	NaN	NaN	NaN	NaN	NaN	NaN	NaN	NaN	NaN	NaN	NaN	NaN	NaN	NaN
Ligament Velocity	Meters per second	0.9949	1.235	1.026	0.9949	0.9638	1.102	1.033	1.149	1.112	1.112	1.296	0.2441	1.296	0.8074	0.4883	0.4273	NaN	NaN	0.4883	0.5698	NaN	NaN	NaN	NaN	NaN	NaN	NaN
