# Supplementary material for: Local data of heat flux, wall temperature and the void phase along the boiling curve during vertical subcooled flow boiling of refrigerant Novec 649 at a copper wall
Source: Data Brief. 2018 Nov 1;21:1415–29. doi: 10.1016/j.dib.2018.10.138 (PMC6234251; doi:10.1016/j.dib.2018.10.138)
Supplement: Supplementary file 3 — Supplementary material [file mmc3.zip › VoidProfiles_FDFB_G1000_Tsub13_Middle.csv]

Wall Distance	Micrometer	62	113	167	205	250	296	362	389	447	493	599	715	817	896	985	1192	1500	1993	2521	3001	3497	4013	4496	4981	6016	7009	7975	9962	10930
Void Fraction	[-]	0.4331	0.3639	0.4198	0.402	0.3609	0.3279	0.2282	0.2186	0.2258	0.177	0.01587	0.004511	0.01876	0.0004	0.0007	0.0004222	0	0.0002111	0	0	0	0	0	0	0	0	0	0	0
Detection Frequency	Hertz	154.7	138.7	129.3	125.3	126.7	136.7	96	98.67	104	78.67	23.33	6	14.67	0.6667	2	0.6667	0	0.6667	0	0	0	0	0	0	0	0	0	0	0
Ligament Size	Millimeter	2.309	2.226	3.193	2.958	2.62	2.08	2.13	1.889	1.958	1.888	0.5314	0.7685	1.118	NaN	NaN	NaN	NaN	NaN	NaN	NaN	NaN	NaN	NaN	NaN	NaN	NaN	NaN	NaN	NaN
Ligament Velocity	Meters per second	0.8112	0.8331	0.9638	0.9068	0.9068	0.855	0.8809	0.8402	0.8809	0.8331	0.7211	0.672	0.8112	0.2441	1.056	0.2848	NaN	0.2628	NaN	NaN	NaN	NaN	NaN	NaN	NaN	NaN	NaN	NaN	NaN
