# Supplementary material for: Local data of heat flux, wall temperature and the void phase along the boiling curve during vertical subcooled flow boiling of refrigerant Novec 649 at a copper wall
Source: Data Brief. 2018 Nov 1;21:1415–29. doi: 10.1016/j.dib.2018.10.138 (PMC6234251; doi:10.1016/j.dib.2018.10.138)
Supplement: Supplementary file 3 — Supplementary material [file mmc3.zip › VoidProfiles_FDFB_G2000_Tsub24_Lower.csv]

Wall Distance	Micrometer	72	108	150	206	255	308	356	414	438	487	601	698	799	911	983	1476	2025	2532	3018	3525	3979	4514	4990	5955	7049	7989	9063
Void Fraction	[-]	0.02606	0.006422	0.01111	0.005678	0.002778	0.001589	0.001489	0.0006778	0.001867	7.778e-05	0.0007889	0.002222	0.0009111	0.0007	0.0002	0.0002889	0	0	0	0	0	0	0	0	0	0	0
Detection Frequency	Hertz	74.67	34	34.67	22.67	14	11.33	4.667	2.667	6	2.667	4	5.333	2.667	3.333	3.333	0.6667	0	0	0	0	0	0	0	0	0	0	0
Ligament Size	Millimeter	0.3649	0.2677	0.3459	0.2866	0.2359	0.1406	NaN	0.4459	0.3207	NaN	0.2337	0.4071	NaN	0.1741	0.03735	NaN	NaN	NaN	NaN	NaN	NaN	NaN	NaN	NaN	NaN	NaN	NaN
Ligament Velocity	Meters per second	0.9494	0.9447	0.9724	0.9987	1.03	0.6296	0.7708	1.085	0.7143	0.1706	0.9218	0.9724	0.6832	0.6347	0.4434	0.4097	NaN	NaN	NaN	NaN	NaN	NaN	NaN	NaN	NaN	NaN	NaN
