# Supplementary material for: Local data of heat flux, wall temperature and the void phase along the boiling curve during vertical subcooled flow boiling of refrigerant Novec 649 at a copper wall
Source: Data Brief. 2018 Nov 1;21:1415–29. doi: 10.1016/j.dib.2018.10.138 (PMC6234251; doi:10.1016/j.dib.2018.10.138)
Supplement: Supplementary file 3 — Supplementary material [file mmc3.zip › VoidProfiles_FDFB_G2000_Tsub13_Middle.csv]

Wall Distance	Micrometer	68	105	161	212	254	310	357	418	445	496	603	706	804	885	1025	1521	1977	2508	2976	3490	4015	4996	5953	7054	7962	8962
Void Fraction	[-]	0.3254	0.2759	0.2426	0.1772	0.1109	0.1255	0.06463	0.0356	0.04668	0.03332	0.01124	0.007711	0.001467	0.001756	0	4.444e-05	0.0002222	0	0.0001333	0	0	0	0	0	0	0
Detection Frequency	Hertz	226	208.7	196.7	158	132	128.7	89.33	60.67	62	47.33	28	16.67	5.333	4.667	0	0.6667	2.667	0	1.333	0	0	0	0	0	0	0
Ligament Size	Millimeter	2.161	2.198	1.894	1.631	1.076	1.416	1.008	0.8769	0.978	0.8757	0.5564	0.5836	0.3952	0.3876	NaN	NaN	NaN	NaN	NaN	NaN	NaN	NaN	NaN	NaN	NaN	NaN
Ligament Velocity	Meters per second	1.466	1.629	1.486	1.405	1.235	1.405	1.344	1.405	1.235	1.187	1.235	1.149	1.054	1.197	NaN	NaN	0.5697	NaN	0.3798	NaN	NaN	NaN	NaN	NaN	NaN	NaN
